# Supplementary material for: Role of Explicit Hydration in Scavenging of CO3•− by Trolox: A DFT Study
Source: Int J Mol Sci. 2025 Nov 24;26(23):11342. doi: 10.3390/ijms262311342 (PMC12692006; doi:10.3390/ijms262311342)
Supplement: Supplementary file 1 [file ijms-26-11342-s001.zip]

Archive with 1 entries (1 files):
- ijms-3974975-supplementary.pdf
